# Supplementary material for: Crystal Structure of Exotoxin A from Aeromonas Pathogenic Species
Source: Toxins (Basel). 2020 Jun 15;12(6):397. doi: 10.3390/toxins12060397 (PMC7354439; doi:10.3390/toxins12060397)
Supplement: Supplementary file 1 [file toxins-12-00397-s001.zip]

Archive with 1 entries (1 files):
- toxins-831373-supplementary.docx
